# Supplementary material for: Enhanced Autophagic Activity Improved the Root Growth and Nitrogen Utilization Ability of Apple Plants under Nitrogen Starvation
Source: Int J Mol Sci. 2021 Jul 28;22(15):8085. doi: 10.3390/ijms22158085 (PMC8348665; doi:10.3390/ijms22158085)
Supplement: Supplementary file 1 [file ijms-22-08085-s001.zip]

Archive with 1 entries (1 files):
- ijms-1294351-supplementary.pdf
